# Supplementary material for: Physiological proteins in resource-limited herbivores experiencing a population die-off
Source: Naturwissenschaften. 2017 Jul 31;104(7):68. doi: 10.1007/s00114-017-1490-4 (PMC5537310; doi:10.1007/s00114-017-1490-4)
Supplement: Supplementary file 3 — (CSV 20 kb) [file 114_2017_1490_MOESM3_ESM.csv]

ID	Tag	CapYear	ANA	TP	Albumin	Sex	Weight	Ageclass
1	YG569	2011	0.01655	6.062884126	3.907400139	F	24.6	Old
1	YG569	2012	0.2939	9.321305377	5.655961937	F	23.5	Old
2	AY579	2011	-0.0227	6.06430183	3.163896547	F	24	Old
3	AY573	2011	-0.014	6.347017674	4.034993469	F	31.4	Old
3	AY573	2012	0.3425	5.778269355	6.139151184	F	29.3	Old
4	AO523	2011	0.1405	6.870989236	3.29414206	F	20	Old
5	AO536	2012	0.4472	5.987582623	6.342461468	F	30.5	Old
6	AR041	2011	0.02575	5.474829199	2.801178983	F	19.1	Old
7	AR569	2011	0.1537	6.121410648	3.313585547	F	20.6	Old
8	AR073	2011	0.06575	5.67854474	3.591243339	F	17.2	Old
9	AR079	2011	-0.00325	4.478768464	2.989772187	F	22.8	Old
10	AR560	2011	0.0215	5.778674277	3.627611983	F	23.8	Old
11	AW004	2011	0.0124	6.648066003	4.464418377	M	36.4	Old
12	AW598	2011	-0.0117	5.981015772	3.70724535	F	24.6	Old
13	AW023	2012	0.054	8.825668391	5.913073071	M	40.6	Old
14	AW051	2011	0.20555	7.214603158	3.249946572	M	31.3	Old
15	AW535	2011	-0.02285	6.014620729	4.130640178	F	26.2	Old
16	AW525	2011	-0.00225	4.979950279	3.377158798	F	24	Old
16	AW525	2012	0.299	10.10584821	5.407053203	F	24.5	Old
17	AW511	2011	0.1455	6.877815728	4.665630962	F	21.9	Old
18	AW597	2011	0.04035	6.452025803	4.034972332	F	27.7	Old
18	AW597	2012	0.529	9.980372028	6.646290336	F	27	Old
19	AW523	2011	-0.03885	6.285783477	4.123430963	F	31.3	Old
20	AW599	2011	0.07205	4.748314245	3.15835063	F	23.5	Old
20	AW599	2012	0.1395	8.088132287	4.567652881	F	24.3	Old
21	AW521	2011	-0.0106	6.576595388	3.453136609	F	21.3	Old
22	AW106	2011	0.0502	6.523989525	4.045686103	F	23.1	Old
22	AW106	2012	0.908	9.064383796	6.146695571	F	24.7	Old
23	AW588	2011	0.12815	5.220079529	3.710968012	F	18.4	Old
24	AW204	2012	0.3255	7.928560093	4.816696368	F	26	Old
25	AW600	2011	-0.03345	6.244804254	3.793056644	F	27.1	Old
25	AW600	2012	0.595	7.58776021	4.900715984	F	26.6	Old
26	AW596	2011	0.08655	5.36053856	3.348300461	F	21.4	Old
27	AW594	2011	-0.01025	5.06270739	3.382650086	F	22	Old
28	AW585	2012	0.0835	6.068062404	3.567652895	F	23.4	Old
29	AW514	2011	0.07705	5.268483921	2.858097875	F	23.6	Old
30	AW524	2011	0.04075	7.180269228	3.815107787	F	23.5	Old
30	AW524	2012	0.498	8.976056187	5.406547771	F	23.2	Old
31	AL531	2011	0.0332	7.169115054	4.00527631	F	21.8	Old
31	AL531	2012	0.6275	6.063152801	4.008515419	F	24.6	Old
32	AL041	2011	0.0211	4.224870966	4.343346208	M	36.9	Old
33	AG590	2011	0.03695	7.489658832	4.244317133	F	23.4	Prime
34	AG040	2011	0.0522	6.721064531	3.705114233	M	35.7	Prime
35	AG588	2011	0.1332	5.408271397	3.650113824	F	19.4	Prime
36	AG075	2011	0.0766	5.820287105	4.317497021	F	22.9	Prime
37	AG587	2011	-0.0057	6.433367739	3.689308937	F	23.4	Prime
37	AG587	2012	0.18795	7.965401333	4.301459756	F	24.4	Old
38	AG080	2011	-0.0037	5.118681731	3.73066911	F	20.7	Prime
38	AG080	2012	0.648	9.833225571	5.668702137	F	22.1	Old
39	AG576	2011	0.0259	7.144292388	3.830225601	F	20	Prime
40	AG583	2012	0.28365	7.927604434	4.165446331	F	24.7	Old
41	AG578	2011	0.15295	6.7308353	3.851245993	F	21.1	Prime
42	AG132	2011	0.0427	6.722085042	3.670766348	F	21.3	Prime
43	AG579	2012	0.1485	10.31813293	5.659532988	F	21.3	Old
44	BY006	2011	-0.0104	4.769363907	3.582947369	M	34.1	Prime
45	BY596	2012	0.068	11.20167951	6.289350892	F	22.2	Prime
46	BY505	2012	0.284	7.212738505	4.242803568	F	22.8	Prime
47	BY503	2011	-0.01165	6.548787262	3.874113288	F	21.1	Prime
48	BY121	2011	0.00775	5.844261475	3.931753884	M	29.8	Prime
49	BY502	2011	0.0079	7.865655704	4.220014467	F	24	Prime
50	BY133	2011	0.05325	4.325515089	3.288829293	M	32.6	Prime
51	BY151	2012	0.913	8.056972085	4.991560229	M	33.8	Prime
52	BY157	2011	0.06575	5.743480489	3.809928163	M	40.2	Prime
53	BO003	2011	0.0907	5.631072063	4.085549877	M	33.7	Prime
54	BO010	2011	0.0411	4.972987318	3.807717084	M	38.5	Prime
55	BO013	2012	0.491	7.810478714	4.792786824	F	23.4	Prime
56	BO544	2011	0.21675	7.696674114	5.015596016	F	21.2	Prime
57	BO530	2011	0.02235	5.406372715	3.860535162	F	21.9	Prime
58	BO542	2011	0.11505	5.389783141	3.282272119	M	30.5	Prime
59	BO023	2011	0.14185	5.391280608	3.043473702	F	18.6	Prime
60	BO029	2011	0.1242	5.318095243	4.719893327	M	35	Prime
60	BO029	2012	0.264	8.291386023	5.039698228	M	34	Prime
61	BO534	2011	0.00555	5.348746138	2.948256769	F	19.6	Prime
61	BO534	2012	0.2615	8.435967964	4.369997712	F	20.1	Prime
62	BO537	2011	0.06585	4.115090024	2.765624906	F	26.7	Prime
63	BO034	2011	0.1635	6.666113098	4.843778689	F	17.4	Prime
64	BO039	2011	0.00835	6.132588749	4.473277095	F	20.3	Prime
64	BO039	2012	0.1255	10.73057583	6.067145264	F	21.9	Prime
65	BO040	2011	0.0705	7.307627775	3.64532529	M	35.1	Prime
65	BO040	2012	0.1045	9.861170317	6.660128689	M	38.1	Prime
66	BO042	2011	0.02845	6.140635626	3.488596519	M	34.5	Prime
67	BO535	2011	0.20395	4.966802349	3.400300385	F	20.8	Prime
67	BO535	2012	0.3178	9.834182014	5.027646972	F	22.4	Prime
68	BO540	2011	0.09995	6.386214774	3.932896887	F	22.1	Prime
68	BO540	2012	0.2545	9.002215112	4.912777649	F	24.1	Prime
69	BO060	2011	-0.0116	9.363317262	4.463175958	F	23.3	Prime
70	BO531	2011	0.13935	8.413305468	4.394377374	F	25.8	Prime
71	BO089	2011	-0.00735	5.865813489	3.86520695	M	28.5	Prime
72	BO094	2011	0.0895	6.576786295	3.270411427	F	21.8	Prime
72	BO094	2012	0.199	9.01072784	4.558010227	F	21.9	Prime
73	BO105	2012	0.202	8.170944613	4.626599304	F	21.3	Prime
74	BO106	2011	0.0202	6.448134804	3.74911068	F	22.5	Prime
75	BO545	2011	0.07455	4.15214596	3.076161425	F	19	Prime
76	BO109	2011	0.0874	6.126749556	3.651955014	M	26.8	Prime
77	BO126	2011	0.05985	6.045934629	3.683643751	F	18.5	Prime
78	BO130	2011	0.1215	8.497545402	4.608080475	F	22.3	Prime
79	BO541	2011	-0.0038	3.148502207	2.780945248	F	18.7	Prime
80	BO132	2011	0.05875	6.273566787	5.302480381	M	29.8	Prime
81	BO134	2011	0.0104	5.775834812	4.427385667	M	39.4	Prime
82	BO533	2012	0.561	9.350424538	6.550754534	F	22.3	Prime
83	BO143	2011	0.038	5.486615702	3.287420801	F	22.5	Prime
84	BO546	2011	0.04655	5.500129661	3.902068086	F	19.9	Prime
85	BR006	2011	0.02395	6.043870024	3.872916508	F	20.2	Prime
86	BR575	2011	0.04245	4.42663115	2.728663095	F	17.3	Prime
87	BR011	2011	0.034	7.920907672	4.713496052	F	20	Prime
88	BR583	2011	0.0177	6.777906364	3.591868446	F	20.3	Prime
88	BR583	2012	0.4035	7.342778885	4.311776252	F	21.7	Prime
89	BR581	2011	0.06	4.224367339	3.379299508	F	23.9	Prime
90	BR589	2011	0.07295	5.363043134	4.205662073	F	22.8	Prime
91	BR590	2011	0.0548	5.838946647	3.718137767	F	21.9	Prime
92	BR050	2011	-0.0051	6.052116776	4.51714549	M	27.9	Prime
93	BR051	2011	0.03585	5.600529021	3.743343757	M	33.1	Prime
93	BR051	2012	0.199	8.64733815	5.516606759	M	35.4	Prime
94	BR057	2011	0.00185	5.483141434	2.99632153	F	21.3	Prime
95	BR067	2011	0.09925	5.965226618	3.499593395	M	31.7	Prime
96	BR071	2011	0.0855	3.875073743	4.096638318	M	30.9	Prime
97	BR087	2011	0.0054	5.671715547	4.039599263	M	28.4	Prime
98	BR576	2011	0.05905	4.731912201	2.570252632	F	18.2	Prime
99	BR101	2011	0.00995	4.793390823	3.93321282	F	21.6	Prime
100	BR568	2011	-0.01055	6.400584518	3.672418982	F	24.4	Prime
101	BR111	2011	0.1031	4.246118025	2.766682968	F	19.7	Prime
102	BR577	2011	-0.02355	4.525321194	2.955876474	F	19.5	Prime
102	BR577	2012	0.1805	7.127390543	4.924818275	F	20.5	Prime
103	BR121	2011	-0.02725	5.660359307	3.998163324	F	18.2	Prime
104	BR578	2011	-0.0149	5.336481223	3.458106532	F	19.1	Prime
104	BR578	2012	0.473	11.08627644	6.953510575	F	19.9	Prime
105	BR123	2011	0.1787	6.071120563	3.719838686	F	20.2	Prime
105	BR123	2012	0.1885	11.9662359	6.465775119	F	24.5	Prime
106	BR585	2011	0.04665	4.21549714	3.014336921	M	27.7	Prime
107	BR129	2011	0.0764	5.557822167	4.082273119	M	25.6	Prime
107	BR129	2012	0.124	6.734520042	4.64946734	M	27.1	Prime
108	BR580	2011	0.013	5.222898987	3.537339069	F	18.5	Prime
109	BR132	2011	0.0997	4.517436055	2.752936883	F	18.6	Prime
109	BR132	2012	0.15	7.88836154	4.614296206	F	22.2	Prime
110	BR584	2011	0.03515	6.806116215	4.657224768	M	29.2	Prime
110	BR584	2012	0.1525	8.573325892	5.839981654	M	31.4	Prime
111	BR586	2011	0.03185	5.598505827	4.407364847	F	22.5	Prime
112	BR160	2011	0.10685	6.713917435	3.845154522	F	24.9	Prime
112	BR160	2012	0.54	6.366033547	5.567400725	F	27.1	Prime
113	BR579	2012	0.3435	6.215604489	5.457692583	F	23.7	Prime
114	BR567	2011	0.1316	5.479219304	3.733485398	F	17.3	Prime
115	BR573	2011	-0.00155	5.768355694	3.469710099	F	20.5	Prime
116	BR172	2011	0.2	6.038723234	4.761024789	F	19.2	Prime
116	BR172	2012	0.156	8.476120613	4.120489284	F	21.6	Prime
117	BR582	2011	-0.00365	5.479521789	3.727616597	F	21.5	Prime
118	BR186	2011	0.0205	4.153218466	3.449824338	M	32	Prime
118	BR186	2012	0.15	8.767992123	6.222032535	M	32.9	Prime
119	BR587	2011	-0.01235	5.591271744	3.976399267	F	17.2	Prime
120	BR563	2011	0.506	7.94932496	6.063509826	M	27.1	Prime
121	BR295	2011	0.03975	4.800239545	3.531627379	M	39.7	Prime
121	BR295	2012	0.08	9.517718621	5.822527792	M	39.9	Prime
122	BW013	2011	0.12345	4.799248073	3.472207658	F	22.7	Prime
123	BW016	2012	0.0985	9.096432522	4.770013221	F	25.5	Prime
124	BW024	2011	-0.0158	5.817471328	2.95676182	F	18.9	Prime
125	BW025	2011	0.0122	5.505380134	3.223061206	M	26.3	Prime
126	BW034	2011	0.01085	5.518798343	4.142396871	M	27.8	Prime
126	BW034	2012	0.348	9.126887767	5.631752909	M	33.2	Prime
127	BW037	2011	0.0093	5.309379141	3.769157448	M	28.1	Prime
128	BW039	2011	0.04355	5.13574638	3.52982956	F	21.2	Prime
129	BW043	2012	0.088	9.052582025	4.602657044	F	18.9	Prime
130	BW056	2011	0.6385	7.485280716	4.872288322	M	31.1	Prime
131	BW057	2011	0.03345	5.697069995	3.842420901	F	20.1	Prime
131	BW057	2012	0.3265	8.871525661	5.809662715	F	22.3	Prime
132	BW049	2011	0.1132	6.641823344	3.576293149	M	26	Prime
133	BW115	2011	0.02665	6.629281447	4.145075332	F	22.2	Prime
134	BW123	2011	0.10075	5.649958931	3.908585437	F	18.8	Prime
134	BW123	2012	0.276	9.395971343	5.377588425	F	22.6	Prime
135	BW124	2011	0.1451	5.816409651	3.092547593	M	24.7	Prime
135	BW124	2012	0.118	10.62212449	6.707728125	M	30.9	Prime
136	BW009	2012	0.0955	9.360157458	5.579771884	F	22.6	Prime
137	BW220	2011	0.09855	5.082443198	3.373001493	M	27.6	Prime
138	BW064	2011	0.0859	4.989717898	3.536196472	M	31.5	Prime
139	BW066	2011	0.08045	5.611771027	3.726431413	F	18	Prime
139	BW066	2012	0.107	8.613433982	4.78423769	F	19.4	Prime
140	BW070	2011	0.17865	5.862743718	3.438391675	F	22.5	Prime
140	BW070	2012	0.1485	7.518740129	4.440056766	F	24.4	Prime
141	BW071	2011	0.0988	4.892305314	3.065253653	F	18.9	Prime
141	BW071	2012	0.6885	9.073819712	4.973152764	F	21.3	Prime
142	BW074	2011	0.07255	5.883288288	4.074085118	M	28	Prime
143	BW081	2011	0.15765	5.055206285	3.181215575	F	20.9	Prime
144	BW082	2011	0.05235	5.652679119	3.941454132	M	26.4	Prime
144	BW082	2012	0.067	10.70874227	5.950896792	M	30.3	Prime
145	BW088	2011	0.09525	7.030595973	4.795724885	F	22.9	Prime
146	BW093	2011	0.1761	4.642028898	2.979021653	F	18.1	Prime
147	BW106	2011	0.06545	5.125926578	2.819729396	F	19.5	Prime
148	BW110	2011	0.1423	7.633382741	4.225498811	F	18.7	Prime
149	BW226	2012	0.1105	10.50392519	5.445491319	M	35	Prime
150	BW230	2011	-0.01345	4.506756986	3.31580924	M	22	Prime
151	BW232	2011	0.098	4.998044119	3.90621498	F	20.7	Prime
152	BW156	2011	0.0265	7.797335753	4.403841462	M	31	Prime
153	BL039	2011	0.3725	5.279253077	4.848811524	F	13.4	Yearling
154	BL533	2012	0.464	8.625239486	5.100123066	M	31.1	Prime
155	BL066	2011	0.108	6.892510466	5.16419318	F	16	Yearling
156	BL099	2011	0.2905	5.54071922	3.825158735	F	12.2	Yearling
157	BL115	2011	0.099	8.914223996	5.003413988	F	16	Yearling
157	BL115	2012	0.17	10.29763919	5.525412148	F	22.2	Prime
158	BL133	2011	0.1905	6.600023332	4.321086707	M	18.4	Yearling
159	BL134	2011	0.0505	5.527934854	4.918369393	F	16.4	Yearling
159	BL134	2012	0.279	9.495698079	5.870239031	F	22.4	Prime
160	BL148	2011	0.109	6.482802208	4.334168683	F	11.9	Yearling
161	BL150	2011	0.2345	7.818777001	3.979797824	F	12.9	Yearling
161	BL150	2012	0.1385	8.958524682	5.556248236	F	17.7	Prime
162	BL149	2011	0.106	7.472700339	5.260969489	F	15.5	Yearling
162	BL149	2012	0.114	9.105061285	5.114616593	F	21.8	Prime
163	BL226	2011	-0.0695	7.268525003	4.218457588	F	14.1	Yearling
163	BL226	2012	0.0955	7.413811393	4.590979152	F	21.8	Prime
164	BL240	2012	0.1425	8.422993087	5.555127757	F	22.3	Prime
165	BL296	2011	-0.02675	5.292583886	3.20684693	F	12.4	Yearling
166	BL158	2011	0.0619	4.144427648	2.924942437	M	17	Yearling
167	BG001	2011	0.518	7.150843387	5.397342263	F	11.1	Lamb
168	BG007	2011	0.04845	6.464181163	5.147865659	F	15.1	Lamb
169	BG008	2011	0.1505	7.757751162	5.914654747	M	14.1	Lamb
170	BG012	2011	0.4555	7.377795936	6.265945696	M	10.9	Lamb
171	BG015	2011	0.3525	6.837855035	5.015596016	M	14.2	Lamb
172	BG019	2011	0.573	5.930359053	7.019762259	M	14.9	Lamb
173	BG021	2011	0.3175	7.097800286	4.505049585	M	11.8	Lamb
174	BG024	2011	0.0355	4.210078874	3.711032606	M	16.3	Lamb
175	BG026	2011	0.4145	7.988221449	6.000722767	F	10.1	Lamb
176	BG027	2011	0.12235	5.039820423	4.68020192	F	13.1	Lamb
177	BG028	2011	0.825	3.690420597	4.385913124	F	8.6	Lamb
178	BG029	2011	0.4085	5.883911785	4.475457144	M	10.5	Lamb
179	BG035	2011	0.07095	4.851894303	3.163011637	M	10.5	Lamb
180	BG036	2011	0.28015	7.247784636	3.582679976	M	9.2	Lamb
181	BG037	2011	0.557	6.563756025	5.555176712	M	12.7	Lamb
182	BG038	2011	1.097	7.537510905	5.600548227	F	10.1	Lamb
183	BG040	2011	0.538	5.802904203	5.284407807	F	11.5	Lamb
184	BG041	2011	0.1085	9.185746581	6.211193071	M	14.2	Lamb
185	BG043	2011	-0.0054	7.968267411	4.598735389	M	13.3	Lamb
186	BG045	2011	0.5045	7.31414523	5.838519328	F	14.4	Lamb
187	BG046	2011	-0.00215	5.259422546	4.521671772	F	12.3	Lamb
188	BG047	2011	0.8195	4.823636309	5.13267069	F	9.9	Lamb
189	BG050	2011	0.4475	4.143070092	5.938159239	M	11.9	Lamb
190	BG016	2011	0.12005	5.703483694	4.869952396	M	6.3	Lamb
191	BG052	2011	0.298	5.566984837	5.188175027	M	10.8	Lamb
192	BG054	2011	0.2555	6.002693867	4.690948747	F	13.4	Lamb
193	BG056	2011	0.16345	6.030952197	4.127745214	M	15.6	Lamb
194	BG059	2011	0.11465	5.381512006	3.75537002	F	13.3	Lamb
195	BG060	2011	0.214	6.533230548	5.199315537	M	9.9	Lamb
196	BG061	2011	0.3945	7.811289794	5.514923281	M	12.7	Lamb
197	BG063	2011	0.9	6.215604489	4.673752636	F	5.5	Lamb
198	BG066	2011	0.1665	5.737689572	5.236230312	M	14.7	Lamb
199	BG067	2011	0.2	6.64173648	5.113348496	F	6.2	Lamb
200	BG068	2011	0.352	8.12883414	4.594075062	M	5.9	Lamb
201	BG070	2011	0.168	5.188726005	4.060028049	F	13.4	Lamb
202	BG071	2011	0.6125	6.127997843	4.378367269	F	8.3	Lamb
203	BG072	2011	0.03945	3.848289805	3.948968044	M	12.5	Lamb
204	BG074	2011	0.679	7.168000224	7.059630815	F	10.5	Lamb
205	BG075	2011	0.1015	7.01286313	6.791530016	M	14.5	Lamb
206	BG076	2011	0.677	7.199662228	4.714322447	F	11.3	Lamb
207	BG077	2011	0.314	6.489257079	4.796369181	F	10.4	Lamb
208	BG080	2011	0.1535	7.150843387	6.004417481	F	11	Lamb
209	BG083	2011	0.0667	4.607085074	3.415685211	F	12.3	Lamb
210	BG086	2011	0.2275	6.110863355	4.991240172	F	8.8	Lamb
211	BG087	2011	0.2555	8.352107007	6.224191078	F	10.8	Lamb
212	BG088	2011	0.3735	6.297119912	4.7611608	M	11.7	Lamb
213	BG090	2011	0.391	6.065031613	5.356903434	M	12.2	Lamb
214	BG091	2011	0.3085	8.662310579	5.34763505	F	11.2	Lamb
215	BG092	2011	0.0415	7.78850979	5.199315537	F	5.4	Lamb
216	BG093	2011	0.352	6.065031613	5.260303777	F	10.8	Lamb
217	BG094	2011	0.034	5.70075048	5.616382755	F	9.7	Lamb
218	BG095	2011	0.421	9.084158345	5.735863711	M	14.3	Lamb
218	BG095	2012	0.1715	8.317133386	6.158222517	M	23.4	Yearling
219	BG098	2011	0.637	6.918615883	3.626494628	M	11.6	Lamb
220	BG099	2011	0.23565	6.84577077	7.436049203	M	10.9	Lamb
221	BG105	2011	0.4485	5.770212946	3.880777882	M	8.8	Lamb
222	BG106	2011	0.2405	6.122247295	4.551342734	F	13.7	Lamb
223	BG108	2011	0.1371	5.120299635	3.748701967	F	9.9	Lamb
224	BG109	2011	0.22335	5.808944817	3.553225624	F	11.7	Lamb
225	BG110	2011	0.0351	5.575064318	3.881462468	F	12.3	Lamb
226	BG115	2011	0.6045	6.744524603	5.466163746	M	13.5	Lamb
227	BG116	2011	0.0576	4.626676954	3.998369207	M	14.2	Lamb
228	BG118	2011	0.17	6.358450983	6.146334934	F	11.4	Lamb
229	BG120	2011	0.21865	4.732089525	7.072939994	M	12.2	Lamb
230	BG136	2011	0.167	6.879499356	5.405386938	F	10.8	Lamb
231	BG140	2011	0.0665	6.62245337	4.833725251	F	6.3	Lamb
232	BG141	2011	0.037	6.016783306	5.052191419	M	8.4	Lamb
233	BG144	2011	0.528	7.342632466	5.899543069	M	13.5	Lamb
234	BG146	2011	0.145	5.878196487	4.991240172	F	8.3	Lamb
235	BG147	2011	0.217	7.632315484	4.667605354	M	8.5	Lamb
236	BG148	2011	0.329	7.858261863	6.055901629	M	11	Lamb
237	BG149	2011	0.951	5.953189329	4.34030654	M	12.7	Lamb
238	BG155	2011	0.0452	4.880107364	3.741037989	M	15.1	Lamb
239	BG157	2011	0.341	7.040220539	5.497160027	M	11.6	Lamb
240	BG158	2012	0.1005	8.54396105	4.779016848	F	15	Yearling
241	BG151	2011	0.2465	6.308955165	3.387015074	M	12.4	Lamb
242	BG166	2011	0.197	7.088381271	4.942626904	F	11	Lamb
243	BG125	2011	0.177	6.712945861	4.582177215	F	8.6	Lamb
244	BG164	2011	0.04425	6.297935039	3.827782571	F	9.6	Lamb
245	BG167	2011	0.6225	6.162280889	5.826104083	M	11.4	Lamb
246	BG168	2011	0.1994	6.675740165	4.730011014	F	9.2	Lamb
247	BG169	2011	1.0235	6.356523725	4.493495208	M	8.9	Lamb
248	BG170	2011	0.6105	5.963345203	5.188175027	M	11.7	Lamb
249	BG171	2011	0.262	6.407900665	5.635292383	F	9.5	Lamb
250	BG172	2011	0.07995	5.514456109	3.960059322	F	11.4	Lamb
251	BG173	2011	0.807	7.104538565	4.458877449	F	10.6	Lamb
252	BG174	2011	0.6245	6.614134101	6.202434585	M	8.8	Lamb
253	BL175	2011	0.842	9.963368001	5.025674242	M	22.4	Yearling
253	BL175	2012	0.161	10.42963015	4.01932498	M	27.9	Prime
254	BG175	2011	0.283	5.67313843	4.435836747	F	7.8	Lamb
255	BG176	2011	0.173	8.10449661	5.447183795	M	12.7	Lamb
256	BG178	2011	0.042	5.637097265	5.647900808	F	11.5	Lamb
257	BG179	2011	0.3515	5.635783692	4.378367269	M	14.9	Lamb
258	BG180	2011	0.0545	6.62245337	6.684720027	F	14.7	Lamb
259	BG181	2011	0.0818	5.221865833	4.083879523	M	15.8	Lamb
260	BG182	2011	-0.015	5.824792653	4.609379415	M	6.9	Lamb
261	BG055	2011	0.18765	4.942352704	3.412261868	F	9.5	Lamb
262	BG177	2011	0.4505	6.67400553	5.101100581	M	10.7	Lamb
263	BG187	2012	0.1155	7.702416037	4.334635079	M	20.1	Yearling
264	BG188	2012	0.0815	10.25173219	5.090114019	F	19.1	Yearling
265	CY002	2012	0.289	8.99363208	5.809662715	M	14.3	Lamb
266	CY005	2012	0.0795	6.564374231	5.009517902	M	16.8	Lamb
267	CY014	2012	0.168	7.541396463	4.313628116	M	14.3	Lamb
268	CY015	2012	0.1485	8.784463189	6.596864464	M	17.7	Lamb
269	CY016	2012	0.291	10.97191499	7.931254579	M	15.1	Lamb
270	CY019	2012	0.2445	7.756370729	5.209602705	M	16.3	Lamb
271	CY022	2012	0.1625	5.092344405	3.589344776	F	13.1	Lamb
272	CY023	2012	0.1095	4.786540595	3.632831507	F	13.3	Lamb
273	CY025	2012	0.138	7.865165378	5.248305881	M	15.7	Lamb
274	CY028	2012	0.8595	6.709184609	4.780847967	F	9.5	Lamb
275	CY035	2012	-0.086	5.468091233	6.139151184	F	14.6	Lamb
276	CY036	2012	0.16705	10.44057627	8.7573924	F	8.9	Lamb
277	CY038	2012	0.482	7.618070349	6.107356747	M	18.1	Lamb
278	CY039	2012	0.11115	8.961694533	7.219993575	M	10.8	Lamb
279	CY043	2012	0.109	7.82596228	5.162903094	F	13.7	Lamb
280	CY044	2012	0.257	6.673395358	4.473915075	F	10.4	Lamb
281	CY045	2012	0.2997	6.080180343	6.432149786	F	12.3	Lamb
282	CY046	2012	0.157	10.4632684	7.570801065	M	12.9	Lamb
283	CY048	2012	0.764	7.301220827	5.758581308	F	14.7	Lamb
284	CY049	2012	0.0925	8.578084709	4.897847706	M	13.4	Lamb
285	CY055	2012	0.107	9.784634759	6.268447413	F	15.3	Lamb
286	CY056	2012	0.096	8.375362447	4.325073904	M	13.7	Lamb
287	CY057	2012	0.1645	6.516441007	4.656628516	F	14.1	Lamb
288	CY059	2012	0.229	7.191993674	4.404401419	F	10.7	Lamb
289	CY061	2012	0.462	8.026312604	6.601072876	M	16.6	Lamb
290	CY062	2012	0.303	8.049670573	5.570004569	M	11.4	Lamb
291	CY063	2012	0.695	5.742086222	5.758581308	F	13.3	Lamb
292	CY064	2012	0.0275	5.432792614	4.188347347	M	16.2	Lamb
293	CY068	2012	0.2095	6.632127983	4.790854288	M	14	Lamb
294	CY071	2012	0.455	6.357208925	5.112241899	F	14.6	Lamb
295	CY072	2012	0.2345	8.124247532	5.976555887	F	14.5	Lamb
296	CY073	2012	0.1235	7.295477832	4.779016848	M	15.2	Lamb
297	CY074	2012	0.116	7.653188627	5.570004569	M	16.9	Lamb
298	CY075	2012	0.441	9.781391538	5.835425847	F	13.6	Lamb
299	CY081	2012	0.5545	6.607860424	5.148666533	F	14.8	Lamb
300	CY082	2012	0.169	5.000344645	3.29092313	F	13.3	Lamb
301	CY085	2012	0.15455	8.962450445	5.353747574	F	15.1	Lamb
302	CY086	2012	0.233	10.35929872	6.39282908	F	13.8	Lamb
303	CY087	2012	0.4885	7.372013514	5.529216171	F	12.6	Lamb
304	CY092	2012	0.152	7.164319071	4.850193331	M	11.9	Lamb
305	CY093	2012	0.4925	8.845637454	6.398650537	F	12.5	Lamb
306	CY100	2012	0.273	5.015296575	4.002106304	F	6.5	Lamb
307	CY104	2012	0.773	9.036501111	7.348696027	M	13.9	Lamb
308	CY105	2012	0.5255	7.401372838	4.662038515	F	12.6	Lamb
309	CY106	2012	0.8395	6.656174015	4.733198209	F	14.2	Lamb
310	CY113	2012	0.2585	5.884932391	5.616382755	F	13.5	Lamb
311	CY108	2012	0.1315	8.237634704	4.628395718	M	16.6	Lamb
312	CY109	2012	0.2485	6.564424836	5.556248236	F	7.2	Lamb
313	CY110	2012	0.1405	8.462239949	7.305728449	F	13.9	Lamb
314	CY111	2012	0.3545	8.861884463	6.361661719	F	10.2	Lamb
315	CY114	2012	0.772	7.185224207	6.18615411	M	14.6	Lamb
316	CY115	2012	0.1155	7.865165378	4.850193331	F	11.3	Lamb
317	CY117	2012	0.623	7.980578559	5.822464625	F	13.8	Lamb
318	CY118	2012	0.1425	9.513983952	6.565318335	M	16.8	Lamb
319	BG189	2012	0.0595	5.521539936	4.199689584	F	15.3	Yearling
